# Supplementary material for: Genome-Wide Association Study Reveals a New QTL for Salinity Tolerance in Barley (Hordeum vulgare L.)
Source: Front Plant Sci. 2016 Jun 28;7:946. doi: 10.3389/fpls.2016.00946 (PMC4923249; doi:10.3389/fpls.2016.00946)
Supplement: Supplementary file 4 [file Table_1.XLSX]

## Sheet: Sheet1
Table S1 The value of population structure of 206 accessions. Each accession belongs to the population with the highest value calculated by STRUCTURE software
Trait	Q1	Q2	Q3	Q4	Q5	Q6
Russia6	0.001	0.997	0	0.001	0.001	0
WA12916	0	0.997	0	0.001	0.001	0
YHZWB	0.001	0.997	0.001	0.001	0.001	0
CI-8826	0	0.997	0	0.001	0.001	0
Svanhals	0	0.997	0	0.001	0.001	0
KyotoNakate	0.001	0.637	0.002	0.01	0.348	0.001
Harbin-2-Ro	0.001	0.714	0.263	0.002	0.02	0
Svansota	0.003	0.618	0.261	0.023	0.094	0.001
JSELM	0.001	0.674	0.014	0.002	0.002	0.307
WA12915	0.001	0.822	0.001	0.001	0.001	0.175
WA12927	0.001	0.591	0.001	0.001	0.001	0.406
WA12923	0.004	0.885	0.001	0.007	0.002	0.101
WA12924	0.002	0.8	0.001	0.003	0.011	0.183
TF026	0.019	0.575	0.002	0.063	0.323	0.018
TX9425	0.012	0.878	0.001	0.094	0.002	0.013
ZUG403	0.023	0.686	0.001	0.18	0.094	0.015
93-3143	0.008	0.768	0.03	0.002	0.001	0.19
B1043	0.001	0.756	0.125	0.001	0.001	0.117
WA12910	0.001	0.774	0.001	0.021	0.09	0.113
WA12935	0.001	0.836	0.001	0.046	0.012	0.104
WA12899	0.001	0.866	0	0.001	0.001	0.131
WA12936	0.001	0.861	0.001	0.001	0.001	0.135
B1052	0.001	0.917	0.001	0.001	0.078	0.002
WA12925	0.001	0.938	0.001	0.004	0.004	0.052
WA12906	0.001	0.837	0.001	0.001	0.001	0.161
WA12908	0.01	0.638	0.009	0.126	0.001	0.216
B1064	0.001	0.997	0.001	0.001	0.001	0
WA12900	0	0.997	0	0.001	0.001	0
WA12928	0.041	0.933	0.022	0.001	0.002	0.001
WA12903	0.001	0.994	0.001	0.002	0.001	0.001
WA12905	0.001	0.994	0.001	0.001	0.003	0.001
YU6472	0.009	0.941	0.001	0.013	0.013	0.022
WA12902	0.001	0.833	0.134	0.003	0.017	0.011
B1133	0.001	0.822	0.001	0.001	0.003	0.172
YWHKSL	0.001	0	0.001	0.001	0.001	0.998
WA12896	0.005	0.733	0.009	0.001	0.006	0.246
Aizao3	0.114	0.534	0.022	0.207	0.106	0.017
Lixi143	0.001	0.79	0.12	0.082	0.004	0.002
Nasonijo	0.001	0.598	0.169	0.214	0.018	0.001
Frederickso	0.014	0.679	0.004	0.175	0.08	0.048
WA12930	0.039	0.708	0.063	0.068	0.114	0.009
Germany-11	0.002	0.573	0.094	0.004	0.326	0.001
Imperial	0.002	0.595	0.145	0.228	0.029	0.001
Kombainiesi	0.006	0.42	0.001	0.207	0.365	0.001
B1115	0.16	0.643	0.003	0.002	0.001	0.191
B1067	0.003	0.603	0.054	0.004	0.014	0.321
Yan89110	0.002	0.508	0.01	0.22	0.006	0.255
YYXT	0.033	0.407	0.008	0.18	0.173	0.199
YUQS	0.084	0.49	0.113	0.108	0.001	0.203
Xiaojiang	0.001	0.568	0.002	0.001	0.001	0.427
Gebeina	0.038	0.217	0.009	0.109	0.277	0.35
WA12938	0.019	0.185	0.026	0.108	0.32	0.342
YSM3	0.012	0.423	0.002	0.193	0.003	0.369
Hu93-043	0.018	0.615	0.001	0.033	0.077	0.256
Barlis	0.304	0.002	0.003	0.501	0.003	0.187
HOR3877	0.3	0.011	0.015	0.458	0.005	0.211
keel	0.123	0.002	0.002	0.539	0.333	0.001
Flagship	0.014	0.003	0.006	0.682	0.293	0.003
Barque73	0.008	0.001	0.001	0.705	0.273	0.013
Fleet	0.229	0.001	0.001	0.391	0.375	0.003
WA12920	0.002	0.126	0.029	0.039	0.447	0.357
WA12926	0.002	0.136	0.136	0.145	0.58	0.001
WA12944	0.001	0.001	0.001	0.994	0.001	0.002
WA12946	0.002	0.001	0.002	0.934	0.001	0.061
WA12942	0.003	0.002	0.002	0.829	0.001	0.164
WA12945	0.156	0.002	0.004	0.822	0.006	0.01
WA12948	0.017	0.002	0.001	0.899	0.001	0.08
Mundah	0.035	0.003	0.005	0.578	0.376	0.004
Hindmarsh	0.079	0.002	0.005	0.589	0.324	0.001
HOR8851	0.001	0.005	0.002	0.989	0.003	0
Spanishland	0.001	0.014	0.014	0.967	0.003	0.001
Harington	0.001	0.003	0.001	0.976	0.019	0
Hamelin	0.001	0.002	0.002	0.93	0.065	0.001
Keka	0.074	0.005	0.005	0.892	0.025	0.001
Brindabella	0.326	0.001	0.071	0.443	0.155	0.004
Oram385-2-2	0.31	0.001	0.009	0.349	0.328	0.002
Skiff	0.178	0.004	0.008	0.069	0.65	0.092
Clipper	0.118	0.118	0.004	0.133	0.625	0.002
Sahara	0.003	0.003	0.001	0.502	0.49	0.001
Schooner	0.083	0.036	0.087	0.251	0.534	0.008
Oram257-1	0.18	0.145	0.043	0.009	0.622	0.001
Oram257-3	0.307	0.152	0.005	0.008	0.528	0.001
Antarctia04	0.002	0.088	0.194	0.259	0.454	0.002
FM404	0.002	0.188	0.169	0.017	0.621	0.003
BR1	0.002	0.238	0.196	0.26	0.301	0.003
WA10113	0.127	0.002	0.103	0.122	0.645	0.001
FischersWir	0.006	0.238	0.005	0.134	0.616	0.001
Gairdner	0.005	0.006	0.001	0.301	0.686	0.001
Macquarie	0.067	0.001	0.016	0.321	0.593	0.001
Baudin	0.001	0.001	0.002	0.176	0.818	0.001
116-9707-B	0.001	0.001	0.001	0.002	0.994	0.001
Cheri	0.001	0.005	0.001	0.01	0.982	0.001
Yan90260	0.001	0.001	0.001	0.002	0.994	0.001
115-9505-B	0.001	0.001	0.001	0.001	0.927	0.069
Aurora	0.002	0.006	0.008	0.017	0.893	0.073
Buloke	0.168	0.002	0.009	0.008	0.766	0.048
Lang/Carmen	0.003	0.005	0.011	0.018	0.888	0.075
BoaFe	0.001	0.238	0.001	0.033	0.726	0.001
Cevadade2or	0.001	0.004	0	0.003	0.991	0.001
HOR1448	0.002	0.005	0.001	0.004	0.988	0.001
HOR12779	0.004	0.021	0.001	0.004	0.969	0.002
HOR12522	0.002	0.005	0.001	0.006	0.986	0.001
Carmen	0.001	0.001	0.001	0.001	0.996	0.001
BR2	0.001	0.001	0.001	0.001	0.997	0
Carmen-B	0.002	0.001	0.001	0.001	0.995	0.001
HOR12820	0.002	0.001	0.001	0.001	0.995	0.001
Portuguesel	0.001	0.001	0.001	0.001	0.996	0
Antarctia01	0.001	0.001	0.001	0.001	0.996	0
Horni-Pesek	0.003	0.007	0.009	0.008	0.973	0.001
CI-4196	0.01	0.001	0.003	0.091	0.891	0.004
Ida	0.001	0.012	0.264	0.008	0.714	0.001
WA12949	0.271	0.004	0.143	0.403	0.038	0.14
ACBurman	0.159	0.242	0.35	0.008	0.002	0.239
Oram258-2	0.057	0.204	0.301	0.426	0.01	0.002
Oram258-3	0.112	0.038	0.431	0.399	0.013	0.007
B1100	0.001	0.335	0.386	0.001	0.001	0.275
WA12931	0.001	0.352	0.384	0.001	0.001	0.261
Etu	0.001	0.002	0.609	0.307	0.081	0.001
Nord	0.002	0.044	0.747	0.186	0.022	0
Atoloa	0.087	0.021	0.582	0.307	0.002	0.001
YRJAR	0.14	0.021	0.736	0.099	0.002	0.002
KAJSA	0.001	0.001	0.996	0.001	0.001	0.001
Karin	0.001	0.001	0.994	0.001	0.003	0.001
RIPA	0.001	0.001	0.998	0	0	0
EddaII	0.001	0.001	0.996	0.001	0.001	0.001
WA08649	0	0	0.998	0	0	0
WA08654	0	0	0.998	0	0	0
WA08644	0	0	0.998	0	0	0
WA08655	0	0	0.998	0	0	0
WA08650	0.002	0.001	0.996	0.001	0	0
WA12901	0.141	0.056	0.455	0.174	0.001	0.172
NoireMaroc	0.059	0.123	0.005	0.015	0.305	0.492
WA12917	0.089	0.15	0.007	0.023	0.665	0.066
Russia24	0.332	0.007	0.002	0.239	0.004	0.416
Russia7	0.334	0.004	0.001	0.239	0.004	0.417
Russia39788	0.33	0.003	0.002	0.246	0.006	0.414
WA098	0.134	0.003	0.076	0.165	0.07	0.551
Russian12	0.14	0.005	0.001	0.109	0.429	0.316
CPI-11284-4	0.213	0.014	0.261	0.144	0.068	0.299
YSM1	0.188	0.003	0.156	0.03	0.006	0.617
WA12922	0.142	0.002	0.185	0.19	0.005	0.475
Russia68	0.201	0.002	0.002	0.002	0.098	0.695
Russian68	0.286	0.001	0.002	0.004	0.103	0.604
B1079	0.004	0.001	0.005	0.007	0.003	0.98
Honen	0.001	0.001	0.001	0	0.001	0.997
WA12913	0.003	0.007	0.001	0.001	0.006	0.983
RGZLL	0.001	0	0	0	0.001	0.998
Russian82	0	0	0.001	0	0	0.998
YPSLDM	0.001	0	0	0	0	0.998
CxHKSL	0.001	0.001	0	0.001	0.001	0.997
DYSYH	0.002	0.121	0.004	0.003	0.004	0.865
97IWFBC12	0.133	0.017	0.029	0.058	0.003	0.761
WA12934	0.134	0.306	0.006	0.002	0.013	0.539
YiwuErleng	0.001	0.507	0.001	0.001	0.001	0.49
WA10119	0.341	0.096	0.204	0.001	0.025	0.333
SYR01	0.273	0.035	0.137	0.04	0.15	0.365
WA12947	0.256	0.009	0.229	0.166	0.004	0.337
Russian74	0.253	0.01	0.002	0.123	0.185	0.427
Russian81	0.229	0.005	0.017	0.264	0.096	0.389
W2	0.542	0.001	0.001	0.317	0.001	0.138
ZUG293	0.366	0.005	0.003	0.208	0.002	0.416
Numar	0.412	0.001	0.001	0.262	0.007	0.316
WA12937	0.382	0.005	0.001	0.351	0.036	0.226
Spanishland	0.234	0.113	0.152	0.15	0.342	0.008
WA12914	0.272	0.018	0.176	0.217	0.31	0.007
Spanishland	0.373	0.011	0.169	0.433	0.013	0.001
Dayton	0.42	0.043	0.339	0.071	0.049	0.077
cevadaPreta	0.551	0.133	0.306	0.002	0.002	0.007
HOR2410	0.55	0.15	0.285	0.003	0.001	0.011
Russia	0.439	0.201	0.322	0.023	0.003	0.012
WA12918	0.568	0.028	0.12	0.123	0.01	0.151
Yerong	0.597	0.013	0.228	0.001	0.001	0.16
YF374	0.307	0.002	0.23	0.002	0.323	0.136
HOR8847	0.995	0.002	0.001	0.001	0.001	0.001
Spanishland	0.997	0.001	0.001	0.001	0	0.001
HOR8849	0.997	0.001	0	0	0.001	0.001
Spanishland	0.997	0.001	0	0.001	0	0.001
HOR8850	0.91	0.001	0.001	0.001	0.001	0.088
Spanishland	0.992	0.003	0.001	0.001	0.002	0.001
HOR8846	0.997	0	0.001	0	0.001	0.001
Spanishland	0.997	0.001	0.001	0	0.001	0.001
HOR8848	0.996	0	0.001	0.001	0.001	0.002
Spanishland	0.998	0	0	0	0.001	0
HOR4052	0.901	0.001	0.002	0.014	0.003	0.078
HOR8852	0.893	0.001	0.002	0.098	0.004	0.003
HOR4050	0.859	0.004	0.13	0.003	0.001	0.001
cevadade6or	0.692	0.093	0.207	0.004	0.001	0.002
HOR1590	0.762	0.017	0.196	0.008	0.007	0.01
HOR13461	0.915	0.002	0.001	0.002	0.059	0.021
HOR12517	0.869	0.002	0.006	0.004	0.012	0.107
HOR13446	0.996	0.001	0.001	0.001	0.001	0.001
MAR-82-E113	0.918	0.021	0.006	0.047	0.006	0.001
HOR7327	0.993	0.002	0.001	0.002	0.001	0.001
HOR8842	0.997	0.001	0.001	0.001	0.001	0
Spanishland	0.997	0.001	0.001	0.001	0.001	0
HOR4023	0.975	0.012	0.002	0.007	0.003	0.002
HOR4055	0.928	0.003	0.064	0.001	0.002	0.002
Rosa	0.988	0.001	0.007	0.001	0.002	0.001
HOR13437	0.926	0.007	0.001	0.003	0.035	0.027
HOR13447	0.982	0.004	0.002	0.007	0.002	0.003
morrocanlan	0.989	0.002	0.001	0.003	0.004	0.001
Yambla2	0.001	0.002	0.001	0.991	0.001	0.002
Hor3870	0.001	0.248	0.001	0.033	0.716	0.001
WA12941	0.194	0.001	0.142	0.025	0.007	0.63
B1118	0.525	0.001	0.001	0.327	0.001	0.145
WA12907	0.095	0.772	0.001	0.009	0.002	0.121
