# Supplementary material for: Genome-Wide Association Study Reveals a New QTL for Salinity Tolerance in Barley (Hordeum vulgare L.)
Source: Front Plant Sci. 2016 Jun 28;7:946. doi: 10.3389/fpls.2016.00946 (PMC4923249; doi:10.3389/fpls.2016.00946)
Supplement: Supplementary file 5 [file Table_2.XLSX]

## Sheet: Sheet1
Table S2 Salt tolerance score of 206 barley accessions were grouped into two genotypes according to their Base calls of the marker bpb-9668, bpb-0003, bpb-4285 and bpb-4135. These four QTL showed additive effect with the average tolerance score (2.083) of varieties combining all four tolerance alleles than that of varieties with all susceptible alleles (5.167)
	bPb-9668	bPb-0003	bPb-4285	bPb-4135	bpb-9668/ 0003/ 4285/4135 (aaaa/bbbb)
Genotype a	2.572	2.452	2.597	2.654	2.083
Genotype b	3.532	3.266	3.65	3.025	5.167
b-a	0.96	0.814	1.053	0.371	3.083
